# Supplementary material for: Comparative analysis of machine learning approaches to analyze and predict the COVID-19 outbreak
Source: PeerJ Comput Sci. 2021 Dec 16;7:e746. doi: 10.7717/peerj-cs.746 (PMC8725668; doi:10.7717/peerj-cs.746)
Supplement: Supplemental Information 1 [file peerj-cs-07-746-s001.csv]

yt	ct	c1	c2	rt
16	492	286	98	3
14	685	492	286	14
26	809	685	492	9
49	2651	809	685	43
2	589	2651	809	19
38	2068	589	2651	18
42	1692	2068	589	80
46	2111	1692	2068	62
103	4749	2111	1692	189
64	3100	4749	2111	151
66	4011	3100	4749	230
72	3745	4011	3100	272
70	3160	3745	4011	363
85	3593	3160	3745	524
87	2734	3593	3160	600
100	3030	2734	3593	629
107	2609	3030	2734	702
100	2042	2609	3030	737
5	418	2042	2609	467
253	15153	418	2042	1143
152	6527	15153	418	1763
143	2143	6527	15153	1339
104	2183	2143	6527	1339
98	2035	2183	2143	1339
140	1882	2035	2183	1339
115	500	1882	2035	1339
125	560	500	1882	1339
4	629	560	500	1339
207	1761	629	560	1339
11	380	1761	629	1339
160	564	380	1761	1339
80	853	564	380	1339
61	977	853	564	1339
43	1360	977	853	1339
59	1387	1360	977	1339
69	1890	1387	1360	1339
54	2381	1890	1387	1339
89	1983	2381	1890	1339
75	2594	1983	2381	1339
95	2308	2594	1983	1339
94	2811	2308	2594	1339
111	3913	2811	2308	1339
104	4095	3913	2811	1339
239	3949	4095	3913	1339
190	4172	3949	4095	1339
274	4822	4172	3949	1339
344	7661	4822	4172	1339
306	5790	7661	4822	1339
497	14387	5790	7661	1339
420	11073	14387	5790	1339
641	11270	11073	14387	1339
678	14810	11270	11073	1339
812	15944	14810	11270	1339
903	19559	15944	14810	1339
1112	27049	19559	15944	1339
1481	30777	27049	19559	1339
1722	32002	30777	27049	1339
1674	34831	32002	30777	1339
1941	42851	34831	32002	1339
2285	41160	42851	34831	1339
2799	51018	41160	42851	1339
3020	62830	51018	41160	1339
3494	65061	62830	51018	1339
3716	67246	65061	62830	1339
3476	59252	67246	65061	1339
4052	65278	59252	67246	1339
4749	76849	65278	59252	1339
5959	82791	76849	65278	1339
5853	83047	82791	76849	1339
6124	83530	83047	82791	1339
6172	58408	83530	83047	1339
5184	72608	58408	83530	1339
5926	73170	72608	58408	1339
8231	69833	73170	72608	1339
6749	83356	69833	73170	1339
7746	87040	83356	69833	1339
7390	85533	87040	83356	1339
6235	74355	85533	87040	1339
5829	119720	74355	85533	1339
5927	70720	119720	74355	1339
6966	83943	70720	119720	1339
8350	77140	83943	70720	1339
7278	95560	77140	83943	1339
8365	87682	95560	77140	1339
6023	77311	87682	95560	1339
5262	76701	77311	87682	1339
5875	76019	76701	77311	1339
7180	75619	76019	76701	1339
6719	81151	75619	76019	1339
6827	84274	81151	75619	1339
6665	84018	84274	81151	1339
5639	82301	84018	84274	1339
3957	71666	82301	84018	1339
4672	70108	71666	82301	1339
6529	75295	70108	71666	1339
6726	77064	75295	70108	1339
5981	83513	77064	75295	1339
5160	88394	83513	77064	1339
5526	79235	88394	83513	1339
3485	76471	79235	88394	1339
4107	77593	76471	79235	1339
5873	80442	77593	76471	1339
6549	89965	80442	77593	1339
5288	88687	89965	80442	1339
5475	90431	88687	89965	1339
4280	85112	90431	88687	1339
3604	75261	85112	90431	1339
3465	76525	75261	85112	1339
5527	84350	76525	75261	1339
5071	84972	84350	76525	1339
5189	96194	84972	84350	1339
5119	95709	96194	84972	1339
4275	94771	95709	96194	1339
3198	77875	94771	95709	1339
3700	89040	77875	94771	1339
4695	96753	89040	77875	1339
4758	101758	96753	89040	1339
4721	106644	101758	96753	1339
5269	106611	106644	101758	1339
3972	104927	106611	106644	1339
3000	94183	104927	106611	1339
1202	86816	94183	104927	1339
4182	93796	86816	94183	1339
5065	102848	93796	86816	1339
4606	118859	102848	93796	1339
4598	121183	118859	102848	1339
4061	136823	121183	118859	1339
2980	106560	136823	121183	1339
3085	95737	106560	136823	1339
4713	121566	95737	106560	1339
5436	114326	121566	95737	1339
5130	130728	114326	121566	1339
4548	131239	130728	114326	1339
3856	134210	131239	130728	1339
2752	112111	134210	131239	1339
3690	102592	112111	134210	1339
4827	124742	102592	112111	1339
5052	134906	124742	102592	1339
4680	137972	134906	124742	1339
4213	128504	137972	134906	1339
4191	135263	128504	137972	1339
3417	132515	135263	128504	1339
3420	119529	132515	135263	1339
6722	141823	119529	132515	1339
5095	143283	141823	119529	1339
4961	140310	143283	141823	1339
6151	179769	140310	143283	1339
4204	157097	179769	140310	1339
4013	127599	157097	179769	1339
3560	138634	127599	157097	1339
5219	165950	138634	127599	1339
5177	171596	165950	138634	1339
4691	177979	171596	165950	1339
4708	191358	177979	171596	1339
4484	177675	191358	177979	1339
3152	163348	177675	191358	1339
3736	154862	163348	177675	1339
4932	174013	154862	163348	1339
4935	217374	174013	154862	1339
5070	209557	217374	174013	1339
4939	201182	209557	217374	1339
4393	194020	201182	209557	1339
3488	184085	194020	201182	1339
3837	163889	184085	194020	1339
6003	211303	163889	184085	1339
5302	214340	211303	163889	1339
5385	227091	214340	211303	1339
5286	232524	227091	214340	1339
4811	217331	232524	227091	1339
3995	192522	217331	232524	1339
3898	191047	192522	217331	1339
5588	222330	191047	192522	1339
5418	231554	222330	191047	1339
5771	251224	231554	222330	1339
6646	242237	251224	231554	1339
5625	236510	242237	251224	1339
4077	213724	236510	242237	1339
4201	206731	213724	236510	1339
6185	234039	206731	213724	1339
6924	280220	234039	206731	1339
9905	283135	280220	234039	1339
6058	281250	283135	280220	1339
5524	254194	281250	283135	1339
3708	213242	254194	281250	1339
5191	226088	213242	254194	1339
6294	252616	226088	213242	1339
6587	291618	252616	226088	1339
6038	280220	291618	252616	1339
6210	290834	280220	291618	1339
5463	248558	290834	280220	1339
4309	231240	248558	290834	1339
4671	206546	231240	248558	1339
6604	257731	206546	231240	1339
7005	276220	257731	206546	1339
6462	285477	276220	257731	1339
6294	281832	285477	276220	1339
5427	258719	281832	285477	1339
4583	224955	258719	281832	1339
5268	226777	224955	258719	1339
6210	256647	226777	224955	1339
6595	277475	256647	226777	1339
6210	289829	277475	256647	1339
10124	304185	289829	277475	1339
5388	247590	304185	289829	1339
4219	215040	247590	304185	1339
4151	207673	215040	247590	1339
6882	258308	207673	215040	1339
6695	279673	258308	207673	1339
6049	272501	279673	258308	1339
5434	261131	272501	279673	1339
5565	264535	261131	272501	1339
3865	206335	264535	261131	1339
4488	225470	206335	264535	1339
6263	243880	225470	206335	1339
6285	284071	243880	225470	1339
5886	283865	284071	243880	1339
5508	283767	283865	284071	1339
5320	264142	283767	283865	1339
4036	221219	264142	283767	1339
4162	262812	221219	264142	1339
6438	264763	262812	221219	1339
6079	283587	264763	262812	1339
5705	281074	283587	264763	1339
5873	313964	281074	283587	1339
4947	269987	313964	281074	1339
3791	230780	269987	313964	1339
9363	217820	230780	269987	1339
4913	242116	217820	230780	1339
6099	284536	242116	217820	1339
5806	299990	284536	242116	1339
5873	321150	299990	284536	1339
4904	286613	321150	299990	1339
3673	242796	286613	321150	1339
4416	263487	242796	286613	1339
6520	285368	263487	242796	1339
5802	304018	285368	263487	1339
5470	314868	304018	285368	1339
5686	325809	314868	304018	1339
5259	292183	325809	314868	1339
3726	252088	292183	325809	1339
4102	275886	252088	292183	1339
5961	284210	275886	252088	1339
5631	275673	284210	275886	1339
6674	352745	275673	284210	1339
5889	330749	352745	275673	1339
5331	288362	330749	352745	1339
3663	251864	288362	330749	1339
3945	254577	251864	288362	1339
5956	282265	254577	251864	1339
6432	326054	282265	254577	1339
8699	318186	326054	282265	1339
5003	297573	318186	326054	1339
5367	332297	297573	318186	1339
3815	261617	332297	297573	1339
6925	300861	261617	332297	1339
5787	326187	300861	261617	1339
5828	350769	326187	300861	1339
6256	361087	350769	326187	1339
6154	360710	361087	350769	1339
4856	357039	360710	361087	1339
3980	287131	357039	360710	1339
3943	291478	287131	357039	1339
5278	319153	291478	287131	1339
6060	382151	319153	291478	1339
6097	406755	382151	319153	1339
6143	411547	406755	382151	1339
5582	372522	411547	406755	1339
3503	316608	372522	411547	1339
4803	386954	316608	372522	1339
6553	388994	386954	316608	1339
6663	444612	388994	386954	1339
5893	472573	444612	388994	1339
6951	496449	472573	444612	1339
5818	456900	496449	472573	1339
4144	360505	456900	496449	1339
5478	486315	360505	456900	1339
7371	469789	486315	360505	1339
7137	511364	469789	486315	1339
7056	550379	511364	469789	1339
7563	570629	550379	511364	1339
6550	476549	570629	550379	1339
4952	462698	476549	570629	1339
6084	562543	462698	476549	1339
9338	553156	562543	462698	1339
10190	510922	553156	562543	1339
8007	596431	510922	553156	1339
9609	644396	596431	510922	1339
7537	596676	644396	596431	1339
5773	484117	596676	644396	1339
7127	500942	484117	596676	1339
9987	558539	500942	484117	1339
10396	647990	558539	500942	1339
9743	649384	647990	558539	1339
9570	651434	649384	647990	1339
8993	594940	651434	649384	1339
6281	474006	594940	651434	1339
7868	533246	474006	594940	1339
11079	609935	533246	474006	1339
11313	626252	609935	533246	1339
10956	652414	626252	609935	1339
11816	668255	652414	626252	1339
8834	587429	668255	652414	1339
7021	487992	587429	668255	1339
8351	524394	487992	587429	1339
12745	589248	524394	487992	1339
12053	635000	589248	524394	1339
10730	582710	635000	589248	1339
11277	686290	582710	635000	1339
9152	586491	686290	582710	1339
6934	488208	586491	686290	1339
8712	506705	488208	586491	1339
12813	610490	506705	488208	1339
12414	647164	610490	506705	1339
12485	693461	647164	610490	1339
12415	681215	693461	647164	1339
10138	641754	681215	693461	1339
7194	539548	641754	681215	1339
8518	518385	539548	641754	1339
12347	640913	518385	539548	1339
12469	668238	640913	518385	1339
12604	1495214	668238	640913	1339
12925	702401	1495214	668238	1339
10167	620212	702401	1495214	1339
7374	545733	620212	702401	1339
8966	522879	545733	620212	1339
14041	634530	522879	545733	1339
13545	732750	634530	522879	1339
13247	736627	732750	634530	1339
12619	718161	736627	732750	1339
10601	612461	718161	736627	1339
7665	535471	612461	718161	1339
9482	548127	535471	612461	1339
14431	646837	548127	535471	1339
13603	694152	646837	548127	1339
11606	666749	694152	646837	1339
8280	468971	666749	694152	1339
7072	510811	468971	666749	1339
7238	439495	510811	468971	1339
9560	493217	439495	510811	1339
15454	659717	493217	439495	1339
15092	759303	659717	493217	1339
13104	720176	759303	659717	1339
9396	537270	720176	759303	1339
8178	623691	537270	720176	1339
7301	534203	623691	537270	1339
10290	550601	534203	623691	1339
15408	735298	550601	534203	1339
15016	779352	735298	550601	1339
14631	856352	779352	735298	1339
15363	822139	856352	779352	1339
12719	764789	822139	856352	1339
8167	590950	764789	822139	1339
10228	617879	590950	764789	1339
17330	704100	617879	590950	1339
16378	750197	704100	617879	1339
15313	755224	750197	704100	1339
15038	765718	755224	750197	1339
13033	619197	765718	755224	1339
8706	550231	619197	765718	1339
9276	514013	550231	619197	1339
17108	608286	514013	550231	1339
17549	694123	608286	514013	1339
