# Supplementary material for: Comparative analysis of machine learning approaches to analyze and predict the COVID-19 outbreak
Source: PeerJ Comput Sci. 2021 Dec 16;7:e746. doi: 10.7717/peerj-cs.746 (PMC8725668; doi:10.7717/peerj-cs.746)
Supplement: Supplemental Information 2 [file peerj-cs-07-746-s002.csv]

c1	c3	c4	rt	r1	r2	r3
809	286	98	9	14	3	7
2651	492	286	43	9	14	3
589	685	492	19	43	9	14
2068	809	685	18	19	43	9
1692	2651	809	80	18	19	43
2111	589	2651	62	80	18	19
4749	2068	589	189	62	80	18
3100	1692	2068	151	189	62	80
4011	2111	1692	230	151	189	62
3745	4749	2111	272	230	151	189
3160	3100	4749	363	272	230	151
3593	4011	3100	524	363	272	230
2734	3745	4011	600	524	363	272
3030	3160	3745	629	600	524	363
2609	3593	3160	702	629	600	524
2042	2734	3593	737	702	629	600
418	3030	2734	467	737	702	629
15153	2609	3030	1143	467	737	702
6527	2042	2609	1763	1143	467	737
2143	418	2042	1339	1763	1143	467
2183	15153	418	1470	1339	1763	1143
2035	6527	15153	1717	1470	1339	1763
1882	2143	6527	1769	1717	1470	1339
500	2183	2143	1769	1769	1717	1470
560	2035	2183	2058	1769	1769	1717
629	1882	2035	713	2058	1769	1769
1761	500	1882	3997	713	2058	1769
380	560	500	505	3997	713	2058
564	629	560	1833	505	3997	713
853	1761	629	2678	1833	505	3997
977	380	1761	2481	2678	1833	505
1360	564	380	2892	2481	2678	1833
1387	853	564	3432	2892	2481	2678
1890	977	853	3071	3432	2892	2481
2381	1360	977	2936	3071	3432	2892
1983	1387	1360	2884	2936	3071	3432
2594	1890	1387	2626	2884	2936	3071
2308	2381	1890	2942	2626	2884	2936
2811	1983	2381	2626	2942	2626	2884
3913	2594	1983	2068	2626	2942	2626
4095	2308	2594	2494	2068	2626	2942
3949	2811	2308	2337	2494	2068	2626
4172	3913	2811	1799	2337	2494	2068
4822	4095	3913	1907	1799	2337	2494
7661	3949	4095	2598	1907	1799	2337
5790	4172	3949	1323	2598	1907	1799
14387	4822	4172	1927	1323	2598	1907
11073	7661	4822	2371	1927	1323	2598
11270	5790	7661	3412	2371	1927	1323
14810	14387	5790	2055	3412	2371	1927
15944	11073	14387	2744	2055	3412	2371
19559	11270	11073	2486	2744	2055	3412
27049	14810	11270	1642	2486	2744	2055
30777	15944	14810	2445	1642	2486	2744
32002	19559	15944	4247	2445	1642	2486
34831	27049	19559	6218	4247	2445	1642
42851	30777	27049	468	6218	4247	2445
41160	32002	30777	9639	468	6218	4247
51018	34831	32002	5779	9639	468	6218
62830	42851	34831	8372	5779	9639	468
65061	41160	42851	8785	8372	5779	9639
67246	51018	41160	8511	8785	8372	5779
59252	62830	51018	9456	8511	8785	8372
65278	65061	62830	15343	9456	8511	8785
76849	67246	65061	13590	15343	9456	8511
82791	59252	67246	15272	13590	15343	9456
83047	65278	59252	17143	15272	13590	15343
83530	76849	65278	15422	17143	15272	13590
58408	82791	76849	20412	15422	17143	15272
72608	83047	82791	13836	20412	15422	17143
73170	83530	83047	16710	13836	20412	15422
69833	58408	83530	23262	16710	13836	20412
83356	72608	58408	28881	23262	16710	13836
87040	73170	72608	25253	28881	23262	16710
85533	69833	73170	21784	25253	28881	23262
74355	83356	69833	26250	21784	25253	28881
119720	87040	83356	19426	26250	21784	25253
70720	85533	87040	27258	19426	26250	21784
83943	74355	85533	25072	27258	19426	26250
77140	119720	74355	36574	25072	27258	19426
95560	70720	119720	30916	36574	25072	27258
87682	83943	70720	26191	30916	36574	25072
77311	77140	83943	23859	26191	30916	36574
76701	95560	77140	31765	23859	26191	30916
76019	87682	95560	22154	31765	23859	26191
75619	77311	87682	34801	22154	31765	23859
81151	76701	77311	30128	34801	22154	31765
84274	76019	76701	28731	30128	34801	22154
84018	75619	76019	50026	28731	30128	34801
82301	81151	75619	27768	50026	28731	30128
71666	84274	81151	28741	27768	50026	28731
70108	84018	84274	27848	28741	27768	50026
75295	82301	84018	33208	27848	28741	27768
77064	71666	82301	42048	33208	27848	28741
83513	70108	71666	65095	42048	33208	27848
88394	75295	70108	38124	65095	42048	33208
79235	77064	75295	40660	38124	65095	42048
76471	83513	77064	32494	40660	38124	65095
77593	88394	83513	34060	32494	40660	38124
80442	79235	88394	36467	34060	32494	40660
89965	76471	79235	46116	36467	34060	32494
88687	77593	76471	39492	46116	36467	34060
90431	80442	77593	36409	39492	46116	36467
85112	89965	80442	53487	36409	39492	46116
75261	88687	89965	33787	53487	36409	39492
76525	90431	88687	46871	33787	53487	36409
84350	85112	90431	37036	46871	33787	53487
84972	75261	85112	55910	37036	46871	33787
96194	76525	75261	39677	55910	37036	46871
95709	84350	76525	48087	39677	55910	37036
94771	84972	84350	56411	48087	39677	55910
77875	96194	84972	41002	56411	48087	39677
89040	95709	96194	52894	41002	56411	48087
96753	94771	95709	52062	52894	41002	56411
101758	77875	94771	58987	52062	52894	41002
106644	89040	77875	51212	58987	52062	52894
106611	96753	89040	108600	51212	58987	52062
104927	101758	96753	54847	108600	51212	58987
94183	106644	101758	55527	54847	108600	51212
86816	106611	106644	63700	55527	54847	108600
93796	104927	106611	55164	63700	55527	54847
102848	94183	104927	63342	55164	63700	55527
118859	86816	94183	66866	63342	55164	63700
121183	93796	86816	77285	66866	63342	55164
136823	102848	93796	70458	77285	66866	63342
106560	118859	102848	76386	70458	77285	66866
95737	121183	118859	54921	76386	70458	77285
121566	136823	121183	104117	54921	76386	70458
114326	106560	136823	79091	104117	54921	76386
130728	95737	106560	70066	79091	104117	54921
131239	121566	95737	69188	70066	79091	104117
134210	114326	121566	72215	69188	70066	79091
112111	130728	114326	55106	72215	69188	70066
102592	131239	130728	151598	55106	72215	69188
124742	134210	131239	82271	151598	55106	72215
134906	112111	134210	79193	82271	151598	55106
137972	102592	112111	85866	79193	82271	151598
128504	124742	102592	79742	85866	79193	82271
135263	134906	124742	85902	79742	85866	79193
132515	137972	134906	70819	85902	79742	85866
119529	128504	137972	80262	70819	85902	79742
141823	135263	128504	97860	80262	70819	85902
143283	132515	135263	118827	97860	80262	70819
140310	119529	132515	81153	118827	97860	80262
179769	141823	119529	94994	81153	118827	97860
157097	143283	141823	115858	94994	81153	118827
127599	140310	143283	68687	115858	94994	81153
138634	179769	140310	91627	68687	115858	94994
165950	157097	179769	104057	91627	68687	115858
171596	127599	157097	115744	104057	91627	68687
177979	138634	127599	92887	115744	104057	91627
191358	165950	138634	105985	92887	115744	104057
177675	171596	165950	106283	105985	92887	115744
163348	177979	171596	89199	106283	105985	92887
154862	191358	177979	94579	89199	106283	105985
174013	177675	191358	117339	94579	89199	106283
217374	163348	177675	115914	117339	94579	89199
209557	154862	163348	284936	115914	117339	94579
201182	174013	154862	109886	284936	115914	117339
194020	217374	174013	195761	109886	284936	115914
184085	209557	217374	119358	195761	109886	284936
163889	201182	209557	123687	119358	195761	109886
211303	194020	201182	145025	123687	119358	195761
214340	184085	194020	158057	145025	123687	119358
227091	163889	184085	134627	158057	145025	123687
232524	211303	163889	139444	134627	158057	145025
217331	214340	211303	125699	139444	134627	158057
192522	227091	214340	111827	125699	139444	134627
191047	232524	227091	140320	111827	125699	139444
222330	217331	232524	142244	140320	111827	125699
231554	192522	217331	159817	142244	140320	111827
251224	191047	192522	152491	159817	142244	140320
242237	222330	191047	183420	152491	159817	142244
236510	231554	222330	150791	183420	152491	159817
213724	251224	231554	88057	150791	183420	152491
206731	242237	251224	159128	88057	150791	183420
234039	236510	242237	174694	159128	88057	150791
280220	213724	236510	179735	174694	159128	88057
283135	206731	213724	176228	179735	174694	159128
281250	234039	206731	228305	176228	179735	174694
254194	280220	234039	219811	228305	176228	179735
213242	283135	280220	143300	219811	228305	176228
226088	281250	283135	171381	143300	219811	228305
252616	254194	281250	170458	171381	143300	219811
291618	213242	254194	202602	170458	171381	143300
280220	226088	213242	213514	202602	170458	171381
290834	252616	226088	199604	213514	202602	170458
248558	291618	252616	183898	199604	213514	202602
231240	280220	291618	138716	183898	199604	213514
206546	290834	280220	222446	138716	183898	199604
257731	248558	290834	223657	222446	138716	183898
276220	231240	248558	221692	223657	222446	138716
285477	206546	231240	188808	221692	223657	222446
281832	257731	206546	192046	188808	221692	223657
258719	276220	257731	200253	192046	188808	221692
224955	285477	276220	178774	200253	192046	188808
226777	281832	285477	164190	178774	200253	192046
256647	258719	281832	305071	164190	178774	200253
277475	224955	258719	240640	305071	164190	178774
289829	226777	224955	163907	240640	305071	164190
304185	256647	226777	283231	163907	240640	305071
247590	277475	256647	168611	283231	163907	240640
215040	289829	277475	232950	168611	283231	163907
207673	304185	289829	211011	232950	168611	283231
258308	247590	304185	227618	211011	232950	168611
279673	215040	247590	218000	227618	211011	232950
272501	207673	215040	207793	218000	227618	211011
261131	258308	207673	168497	207793	218000	227618
264535	279673	258308	209928	168497	207793	218000
206335	272501	279673	216525	209928	168497	207793
225470	261131	272501	199403	216525	209928	168497
243880	264535	261131	231494	199403	216525	209928
284071	206335	264535	225736	231494	199403	216525
283865	225470	206335	207224	225736	231494	199403
283767	243880	225470	199119	207224	225736	231494
264142	284071	243880	211423	199119	207224	225736
221219	283865	284071	210230	211423	199119	207224
262812	283767	283865	200775	210230	211423	199119
264763	264142	283767	257947	200775	210230	211423
283587	221219	264142	219234	257947	200775	210230
281074	262812	221219	221358	219234	257947	200775
313964	264763	262812	213503	221358	219234	257947
269987	283587	264763	201006	213503	221358	219234
230780	281074	283587	211767	201006	213503	221358
217820	313964	281074	197518	211767	201006	213503
242116	269987	313964	201818	197518	211767	201006
284536	230780	269987	240245	201818	197518	211767
299990	217820	230780	216648	240245	201818	197518
321150	242116	217820	223658	216648	240245	201818
286613	284536	242116	222931	223658	216648	240245
242796	299990	284536	187834	222931	223658	216648
263487	321150	299990	228466	187834	222931	223658
285368	286613	321150	226275	228466	187834	222931
304018	242796	286613	229474	226275	228466	187834
314868	263487	242796	220194	229474	226275	228466
325809	285368	263487	251143	220194	229474	226275
292183	304018	285368	236977	251143	220194	229474
252088	314868	304018	237052	236977	251143	220194
275886	325809	314868	245442	237052	236977	251143
284210	292183	325809	219488	245442	237052	236977
275673	252088	292183	263415	219488	245442	237052
352745	275886	252088	255643	263415	219488	245442
330749	284210	275886	239217	255643	263415	219488
288362	275673	284210	262150	239217	255643	263415
251864	352745	275673	213858	262150	239217	255643
254577	330749	352745	222516	213858	262150	239217
282265	288362	330749	241287	222516	213858	262150
326054	251864	288362	248199	241287	222516	213858
318186	254577	251864	221547	248199	241287	222516
297573	282265	254577	172303	221547	248199	241287
332297	326054	282265	255612	172303	221547	248199
261617	318186	326054	222131	255612	172303	221547
300861	297573	318186	237435	222131	255612	172303
326187	332297	297573	232633	237435	222131	255612
350769	261617	332297	255193	232633	237435	222131
361087	300861	261617	219502	255193	232633	237435
360710	326187	300861	206800	219502	255193	232633
357039	350769	326187	195420	206800	219502	255193
287131	361087	350769	222630	195420	206800	219502
291478	360710	361087	200072	222630	195420	206800
319153	357039	360710	192437	200072	222630	195420
382151	287131	357039	212254	192437	200072	222630
406755	291478	287131	207274	212254	192437	200072
411547	319153	291478	202987	207274	212254	192437
372522	382151	319153	198312	202987	207274	212254
316608	406755	382151	201412	198312	202987	207274
386954	411547	406755	202408	201412	198312	202987
388994	372522	411547	211481	202408	201412	198312
444612	316608	372522	211461	211481	202408	201412
472573	386954	316608	226786	211461	211481	202408
496449	388994	386954	206828	226786	211461	211481
456900	444612	388994	211566	206828	226786	211461
360505	472573	444612	197215	211566	206828	226786
486315	496449	472573	239079	197215	211566	206828
469789	456900	496449	589722	239079	197215	211566
511364	360505	456900	265974	589722	239079	197215
550379	486315	360505	246657	265974	589722	239079
570629	469789	486315	255751	246657	265974	589722
476549	511364	469789	244423	255751	246657	265974
462698	550379	511364	257885	244423	255751	246657
562543	570629	550379	279891	257885	244423	255751
553156	476549	570629	251455	279891	257885	244423
510922	462698	476549	279232	251455	279891	257885
596431	562543	462698	303546	279232	251455	279891
644396	553156	562543	288362	303546	279232	251455
596676	510922	553156	299092	288362	303546	279232
484117	596431	510922	252878	299092	288362	303546
500942	644396	596431	256701	252878	299092	288362
558539	596676	644396	257004	256701	252878	299092
647990	484117	596676	380362	257004	256701	252878
649384	500942	484117	225433	380362	257004	256701
651434	558539	500942	302045	225433	380362	257004
594940	647990	558539	278074	302045	225433	380362
474006	649384	647990	229697	278074	302045	225433
533246	651434	649384	389996	229697	278074	302045
609935	594940	651434	433391	389996	229697	278074
626252	474006	594940	363140	433391	389996	229697
652414	533246	474006	373076	363140	433391	389996
668255	609935	533246	355363	373076	363140	433391
587429	626252	609935	339229	355363	373076	363140
487992	652414	626252	272379	339229	355363	373076
524394	668255	652414	410020	272379	339229	355363
589248	587429	668255	371541	410020	272379	339229
635000	487992	587429	436970	371541	410020	272379
582710	524394	487992	365213	436970	371541	410020
686290	589248	524394	381750	365213	436970	371541
586491	635000	589248	359833	381750	365213	436970
488208	582710	635000	316422	359833	381750	365213
506705	686290	582710	401381	316422	359833	381750
610490	586491	686290	475577	401381	316422	359833
647164	488208	586491	461390	475577	401381	316422
693461	506705	488208	435756	461390	475577	401381
681215	610490	506705	490611	435756	461390	475577
641754	647164	610490	437845	490611	435756	461390
539548	693461	647164	313946	437845	490611	435756
518385	681215	693461	411627	313946	437845	490611
640913	641754	681215	440895	411627	313946	437845
668238	539548	641754	425955	440895	411627	313946
1495214	518385	539548	489231	425955	440895	411627
702401	640913	518385	478562	489231	425955	440895
620212	668238	640913	1507012	478562	489231	425955
545733	1495214	668238	392398	1507012	478562	489231
522879	702401	1495214	369217	392398	1507012	478562
634530	620212	702401	358521	369217	392398	1507012
732750	545733	620212	361645	358521	369217	392398
736627	522879	545733	372670	361645	358521	369217
718161	634530	522879	317972	372670	361645	358521
612461	732750	634530	355083	317972	372670	361645
535471	736627	732750	273430	355083	317972	372670
548127	718161	736627	340801	273430	355083	317972
646837	612461	718161	361247	340801	273430	355083
694152	535471	612461	324592	361247	340801	273430
666749	548127	535471	317962	324592	361247	340801
468971	646837	548127	290785	317962	324592	361247
510811	694152	646837	407732	290785	317962	324592
439495	666749	694152	287802	407732	290785	317962
493217	468971	666749	296110	287802	407732	290785
659717	510811	468971	354732	296110	287802	407732
759303	439495	510811	382633	354732	296110	287802
720176	493217	439495	278481	382633	354732	296110
537270	659717	493217	279029	278481	382633	354732
623691	759303	659717	306134	279029	278481	382633
534203	720176	759303	265094	306134	279029	278481
550601	537270	720176	287920	265094	306134	279029
735298	623691	537270	316255	287920	265094	306134
779352	534203	623691	312855	316255	287920	265094
856352	550601	534203	321082	312855	316255	287920
822139	735298	550601	297974	321082	312855	316255
764789	779352	735298	333935	297974	321082	312855
590950	856352	779352	267393	333935	297974	321082
617879	822139	856352	287795	267393	333935	297974
704100	764789	822139	343911	287795	267393	333935
750197	590950	764789	365385	343911	287795	267393
755224	617879	590950	368514	365385	343911	287795
765718	704100	617879	322528	368514	365385	343911
619197	750197	704100	319968	322528	368514	365385
550231	755224	750197	312619	319968	322528	368514
514013	765718	755224	316445	312619	319968	322528
608286	619197	765718	400355	316445	312619	319968
694123	550231	619197	332062	400355	316445	312619
