# Supplementary material for: Comparative analysis of machine learning approaches to analyze and predict the COVID-19 outbreak
Source: PeerJ Comput Sci. 2021 Dec 16;7:e746. doi: 10.7717/peerj-cs.746 (PMC8725668; doi:10.7717/peerj-cs.746)
Supplement: Supplemental Information 3 [file peerj-cs-07-746-s003.csv]

r1	r2	r3	ct	c1	c2	c3
3	7	2	685	492	286	98
14	3	7	809	685	492	286
9	14	3	2651	809	685	492
43	9	14	589	2651	809	685
19	43	9	2068	589	2651	809
18	19	43	1692	2068	589	2651
80	18	19	2111	1692	2068	589
62	80	18	4749	2111	1692	2068
189	62	80	3100	4749	2111	1692
151	189	62	4011	3100	4749	2111
230	151	189	3745	4011	3100	4749
272	230	151	3160	3745	4011	3100
363	272	230	3593	3160	3745	4011
524	363	272	2734	3593	3160	3745
600	524	363	3030	2734	3593	3160
629	600	524	2609	3030	2734	3593
702	629	600	2042	2609	3030	2734
737	702	629	418	2042	2609	3030
467	737	702	15153	418	2042	2609
1143	467	737	6527	15153	418	2042
1763	1143	467	2143	6527	15153	418
1339	1763	1143	2183	2143	6527	15153
1470	1339	1763	2035	2183	2143	6527
1717	1470	1339	1882	2035	2183	2143
1769	1717	1470	500	1882	2035	2183
1769	1769	1717	560	500	1882	2035
2058	1769	1769	629	560	500	1882
713	2058	1769	1761	629	560	500
3997	713	2058	380	1761	629	560
505	3997	713	564	380	1761	629
1833	505	3997	853	564	380	1761
2678	1833	505	977	853	564	380
2481	2678	1833	1360	977	853	564
2892	2481	2678	1387	1360	977	853
3432	2892	2481	1890	1387	1360	977
3071	3432	2892	2381	1890	1387	1360
2936	3071	3432	1983	2381	1890	1387
2884	2936	3071	2594	1983	2381	1890
2626	2884	2936	2308	2594	1983	2381
2942	2626	2884	2811	2308	2594	1983
2626	2942	2626	3913	2811	2308	2594
2068	2626	2942	4095	3913	2811	2308
2494	2068	2626	3949	4095	3913	2811
2337	2494	2068	4172	3949	4095	3913
1799	2337	2494	4822	4172	3949	4095
1907	1799	2337	7661	4822	4172	3949
2598	1907	1799	5790	7661	4822	4172
1323	2598	1907	14387	5790	7661	4822
1927	1323	2598	11073	14387	5790	7661
2371	1927	1323	11270	11073	14387	5790
3412	2371	1927	14810	11270	11073	14387
2055	3412	2371	15944	14810	11270	11073
2744	2055	3412	19559	15944	14810	11270
2486	2744	2055	27049	19559	15944	14810
1642	2486	2744	30777	27049	19559	15944
2445	1642	2486	32002	30777	27049	19559
4247	2445	1642	34831	32002	30777	27049
6218	4247	2445	42851	34831	32002	30777
468	6218	4247	41160	42851	34831	32002
9639	468	6218	51018	41160	42851	34831
5779	9639	468	62830	51018	41160	42851
8372	5779	9639	65061	62830	51018	41160
8785	8372	5779	67246	65061	62830	51018
8511	8785	8372	59252	67246	65061	62830
9456	8511	8785	65278	59252	67246	65061
15343	9456	8511	76849	65278	59252	67246
13590	15343	9456	82791	76849	65278	59252
15272	13590	15343	83047	82791	76849	65278
17143	15272	13590	83530	83047	82791	76849
15422	17143	15272	58408	83530	83047	82791
20412	15422	17143	72608	58408	83530	83047
13836	20412	15422	73170	72608	58408	83530
16710	13836	20412	69833	73170	72608	58408
23262	16710	13836	83356	69833	73170	72608
28881	23262	16710	87040	83356	69833	73170
25253	28881	23262	85533	87040	83356	69833
21784	25253	28881	74355	85533	87040	83356
26250	21784	25253	119720	74355	85533	87040
19426	26250	21784	70720	119720	74355	85533
27258	19426	26250	83943	70720	119720	74355
25072	27258	19426	77140	83943	70720	119720
36574	25072	27258	95560	77140	83943	70720
30916	36574	25072	87682	95560	77140	83943
26191	30916	36574	77311	87682	95560	77140
23859	26191	30916	76701	77311	87682	95560
31765	23859	26191	76019	76701	77311	87682
22154	31765	23859	75619	76019	76701	77311
34801	22154	31765	81151	75619	76019	76701
30128	34801	22154	84274	81151	75619	76019
28731	30128	34801	84018	84274	81151	75619
50026	28731	30128	82301	84018	84274	81151
27768	50026	28731	71666	82301	84018	84274
28741	27768	50026	70108	71666	82301	84018
27848	28741	27768	75295	70108	71666	82301
33208	27848	28741	77064	75295	70108	71666
42048	33208	27848	83513	77064	75295	70108
65095	42048	33208	88394	83513	77064	75295
38124	65095	42048	79235	88394	83513	77064
40660	38124	65095	76471	79235	88394	83513
32494	40660	38124	77593	76471	79235	88394
34060	32494	40660	80442	77593	76471	79235
36467	34060	32494	89965	80442	77593	76471
46116	36467	34060	88687	89965	80442	77593
39492	46116	36467	90431	88687	89965	80442
36409	39492	46116	85112	90431	88687	89965
53487	36409	39492	75261	85112	90431	88687
33787	53487	36409	76525	75261	85112	90431
46871	33787	53487	84350	76525	75261	85112
37036	46871	33787	84972	84350	76525	75261
55910	37036	46871	96194	84972	84350	76525
39677	55910	37036	95709	96194	84972	84350
48087	39677	55910	94771	95709	96194	84972
56411	48087	39677	77875	94771	95709	96194
41002	56411	48087	89040	77875	94771	95709
52894	41002	56411	96753	89040	77875	94771
52062	52894	41002	101758	96753	89040	77875
58987	52062	52894	106644	101758	96753	89040
51212	58987	52062	106611	106644	101758	96753
108600	51212	58987	104927	106611	106644	101758
54847	108600	51212	94183	104927	106611	106644
55527	54847	108600	86816	94183	104927	106611
63700	55527	54847	93796	86816	94183	104927
55164	63700	55527	102848	93796	86816	94183
63342	55164	63700	118859	102848	93796	86816
66866	63342	55164	121183	118859	102848	93796
77285	66866	63342	136823	121183	118859	102848
70458	77285	66866	106560	136823	121183	118859
76386	70458	77285	95737	106560	136823	121183
54921	76386	70458	121566	95737	106560	136823
104117	54921	76386	114326	121566	95737	106560
79091	104117	54921	130728	114326	121566	95737
70066	79091	104117	131239	130728	114326	121566
69188	70066	79091	134210	131239	130728	114326
72215	69188	70066	112111	134210	131239	130728
55106	72215	69188	102592	112111	134210	131239
151598	55106	72215	124742	102592	112111	134210
82271	151598	55106	134906	124742	102592	112111
79193	82271	151598	137972	134906	124742	102592
85866	79193	82271	128504	137972	134906	124742
79742	85866	79193	135263	128504	137972	134906
85902	79742	85866	132515	135263	128504	137972
70819	85902	79742	119529	132515	135263	128504
80262	70819	85902	141823	119529	132515	135263
97860	80262	70819	143283	141823	119529	132515
118827	97860	80262	140310	143283	141823	119529
81153	118827	97860	179769	140310	143283	141823
94994	81153	118827	157097	179769	140310	143283
115858	94994	81153	127599	157097	179769	140310
68687	115858	94994	138634	127599	157097	179769
91627	68687	115858	165950	138634	127599	157097
104057	91627	68687	171596	165950	138634	127599
115744	104057	91627	177979	171596	165950	138634
92887	115744	104057	191358	177979	171596	165950
105985	92887	115744	177675	191358	177979	171596
106283	105985	92887	163348	177675	191358	177979
89199	106283	105985	154862	163348	177675	191358
94579	89199	106283	174013	154862	163348	177675
117339	94579	89199	217374	174013	154862	163348
115914	117339	94579	209557	217374	174013	154862
284936	115914	117339	201182	209557	217374	174013
109886	284936	115914	194020	201182	209557	217374
195761	109886	284936	184085	194020	201182	209557
119358	195761	109886	163889	184085	194020	201182
123687	119358	195761	211303	163889	184085	194020
145025	123687	119358	214340	211303	163889	184085
158057	145025	123687	227091	214340	211303	163889
134627	158057	145025	232524	227091	214340	211303
139444	134627	158057	217331	232524	227091	214340
125699	139444	134627	192522	217331	232524	227091
111827	125699	139444	191047	192522	217331	232524
140320	111827	125699	222330	191047	192522	217331
142244	140320	111827	231554	222330	191047	192522
159817	142244	140320	251224	231554	222330	191047
152491	159817	142244	242237	251224	231554	222330
183420	152491	159817	236510	242237	251224	231554
150791	183420	152491	213724	236510	242237	251224
88057	150791	183420	206731	213724	236510	242237
159128	88057	150791	234039	206731	213724	236510
174694	159128	88057	280220	234039	206731	213724
179735	174694	159128	283135	280220	234039	206731
176228	179735	174694	281250	283135	280220	234039
228305	176228	179735	254194	281250	283135	280220
219811	228305	176228	213242	254194	281250	283135
143300	219811	228305	226088	213242	254194	281250
171381	143300	219811	252616	226088	213242	254194
170458	171381	143300	291618	252616	226088	213242
202602	170458	171381	280220	291618	252616	226088
213514	202602	170458	290834	280220	291618	252616
199604	213514	202602	248558	290834	280220	291618
183898	199604	213514	231240	248558	290834	280220
138716	183898	199604	206546	231240	248558	290834
222446	138716	183898	257731	206546	231240	248558
223657	222446	138716	276220	257731	206546	231240
221692	223657	222446	285477	276220	257731	206546
188808	221692	223657	281832	285477	276220	257731
192046	188808	221692	258719	281832	285477	276220
200253	192046	188808	224955	258719	281832	285477
178774	200253	192046	226777	224955	258719	281832
164190	178774	200253	256647	226777	224955	258719
305071	164190	178774	277475	256647	226777	224955
240640	305071	164190	289829	277475	256647	226777
163907	240640	305071	304185	289829	277475	256647
283231	163907	240640	247590	304185	289829	277475
168611	283231	163907	215040	247590	304185	289829
232950	168611	283231	207673	215040	247590	304185
211011	232950	168611	258308	207673	215040	247590
227618	211011	232950	279673	258308	207673	215040
218000	227618	211011	272501	279673	258308	207673
207793	218000	227618	261131	272501	279673	258308
168497	207793	218000	264535	261131	272501	279673
209928	168497	207793	206335	264535	261131	272501
216525	209928	168497	225470	206335	264535	261131
199403	216525	209928	243880	225470	206335	264535
231494	199403	216525	284071	243880	225470	206335
225736	231494	199403	283865	284071	243880	225470
207224	225736	231494	283767	283865	284071	243880
199119	207224	225736	264142	283767	283865	284071
211423	199119	207224	221219	264142	283767	283865
210230	211423	199119	262812	221219	264142	283767
200775	210230	211423	264763	262812	221219	264142
257947	200775	210230	283587	264763	262812	221219
219234	257947	200775	281074	283587	264763	262812
221358	219234	257947	313964	281074	283587	264763
213503	221358	219234	269987	313964	281074	283587
201006	213503	221358	230780	269987	313964	281074
211767	201006	213503	217820	230780	269987	313964
197518	211767	201006	242116	217820	230780	269987
201818	197518	211767	284536	242116	217820	230780
240245	201818	197518	299990	284536	242116	217820
216648	240245	201818	321150	299990	284536	242116
223658	216648	240245	286613	321150	299990	284536
222931	223658	216648	242796	286613	321150	299990
187834	222931	223658	263487	242796	286613	321150
228466	187834	222931	285368	263487	242796	286613
226275	228466	187834	304018	285368	263487	242796
229474	226275	228466	314868	304018	285368	263487
220194	229474	226275	325809	314868	304018	285368
251143	220194	229474	292183	325809	314868	304018
236977	251143	220194	252088	292183	325809	314868
237052	236977	251143	275886	252088	292183	325809
245442	237052	236977	284210	275886	252088	292183
219488	245442	237052	275673	284210	275886	252088
263415	219488	245442	352745	275673	284210	275886
255643	263415	219488	330749	352745	275673	284210
239217	255643	263415	288362	330749	352745	275673
262150	239217	255643	251864	288362	330749	352745
213858	262150	239217	254577	251864	288362	330749
222516	213858	262150	282265	254577	251864	288362
241287	222516	213858	326054	282265	254577	251864
248199	241287	222516	318186	326054	282265	254577
221547	248199	241287	297573	318186	326054	282265
172303	221547	248199	332297	297573	318186	326054
255612	172303	221547	261617	332297	297573	318186
222131	255612	172303	300861	261617	332297	297573
237435	222131	255612	326187	300861	261617	332297
232633	237435	222131	350769	326187	300861	261617
255193	232633	237435	361087	350769	326187	300861
219502	255193	232633	360710	361087	350769	326187
206800	219502	255193	357039	360710	361087	350769
195420	206800	219502	287131	357039	360710	361087
222630	195420	206800	291478	287131	357039	360710
200072	222630	195420	319153	291478	287131	357039
192437	200072	222630	382151	319153	291478	287131
212254	192437	200072	406755	382151	319153	291478
207274	212254	192437	411547	406755	382151	319153
202987	207274	212254	372522	411547	406755	382151
198312	202987	207274	316608	372522	411547	406755
201412	198312	202987	386954	316608	372522	411547
202408	201412	198312	388994	386954	316608	372522
211481	202408	201412	444612	388994	386954	316608
211461	211481	202408	472573	444612	388994	386954
226786	211461	211481	496449	472573	444612	388994
206828	226786	211461	456900	496449	472573	444612
211566	206828	226786	360505	456900	496449	472573
197215	211566	206828	486315	360505	456900	496449
239079	197215	211566	469789	486315	360505	456900
589722	239079	197215	511364	469789	486315	360505
265974	589722	239079	550379	511364	469789	486315
246657	265974	589722	570629	550379	511364	469789
255751	246657	265974	476549	570629	550379	511364
244423	255751	246657	462698	476549	570629	550379
257885	244423	255751	562543	462698	476549	570629
279891	257885	244423	553156	562543	462698	476549
251455	279891	257885	510922	553156	562543	462698
279232	251455	279891	596431	510922	553156	562543
303546	279232	251455	644396	596431	510922	553156
288362	303546	279232	596676	644396	596431	510922
299092	288362	303546	484117	596676	644396	596431
252878	299092	288362	500942	484117	596676	644396
256701	252878	299092	558539	500942	484117	596676
257004	256701	252878	647990	558539	500942	484117
380362	257004	256701	649384	647990	558539	500942
225433	380362	257004	651434	649384	647990	558539
302045	225433	380362	594940	651434	649384	647990
278074	302045	225433	474006	594940	651434	649384
229697	278074	302045	533246	474006	594940	651434
389996	229697	278074	609935	533246	474006	594940
433391	389996	229697	626252	609935	533246	474006
363140	433391	389996	652414	626252	609935	533246
373076	363140	433391	668255	652414	626252	609935
355363	373076	363140	587429	668255	652414	626252
339229	355363	373076	487992	587429	668255	652414
272379	339229	355363	524394	487992	587429	668255
410020	272379	339229	589248	524394	487992	587429
371541	410020	272379	635000	589248	524394	487992
436970	371541	410020	582710	635000	589248	524394
365213	436970	371541	686290	582710	635000	589248
381750	365213	436970	586491	686290	582710	635000
359833	381750	365213	488208	586491	686290	582710
316422	359833	381750	506705	488208	586491	686290
401381	316422	359833	610490	506705	488208	586491
475577	401381	316422	647164	610490	506705	488208
461390	475577	401381	693461	647164	610490	506705
435756	461390	475577	681215	693461	647164	610490
490611	435756	461390	641754	681215	693461	647164
437845	490611	435756	539548	641754	681215	693461
313946	437845	490611	518385	539548	641754	681215
411627	313946	437845	640913	518385	539548	641754
440895	411627	313946	668238	640913	518385	539548
425955	440895	411627	1495214	668238	640913	518385
489231	425955	440895	702401	1495214	668238	640913
478562	489231	425955	620212	702401	1495214	668238
1507012	478562	489231	545733	620212	702401	1495214
392398	1507012	478562	522879	545733	620212	702401
369217	392398	1507012	634530	522879	545733	620212
358521	369217	392398	732750	634530	522879	545733
361645	358521	369217	736627	732750	634530	522879
372670	361645	358521	718161	736627	732750	634530
317972	372670	361645	612461	718161	736627	732750
355083	317972	372670	535471	612461	718161	736627
273430	355083	317972	548127	535471	612461	718161
340801	273430	355083	646837	548127	535471	612461
361247	340801	273430	694152	646837	548127	535471
324592	361247	340801	666749	694152	646837	548127
317962	324592	361247	468971	666749	694152	646837
290785	317962	324592	510811	468971	666749	694152
407732	290785	317962	439495	510811	468971	666749
287802	407732	290785	493217	439495	510811	468971
296110	287802	407732	659717	493217	439495	510811
354732	296110	287802	759303	659717	493217	439495
382633	354732	296110	720176	759303	659717	493217
278481	382633	354732	537270	720176	759303	659717
279029	278481	382633	623691	537270	720176	759303
306134	279029	278481	534203	623691	537270	720176
265094	306134	279029	550601	534203	623691	537270
287920	265094	306134	735298	550601	534203	623691
316255	287920	265094	779352	735298	550601	534203
312855	316255	287920	856352	779352	735298	550601
321082	312855	316255	822139	856352	779352	735298
297974	321082	312855	764789	822139	856352	779352
333935	297974	321082	590950	764789	822139	856352
267393	333935	297974	617879	590950	764789	822139
287795	267393	333935	704100	617879	590950	764789
343911	287795	267393	750197	704100	617879	590950
365385	343911	287795	755224	750197	704100	617879
368514	365385	343911	765718	755224	750197	704100
322528	368514	365385	619197	765718	755224	750197
319968	322528	368514	550231	619197	765718	755224
312619	319968	322528	514013	550231	619197	765718
316445	312619	319968	608286	514013	550231	619197
400355	316445	312619	694123	608286	514013	550231
